# Supplementary material for: Effect of Elaeagnus angustifolia Honey in the Protection Against Ethanol-Induced Chronic Gastric Injury via Counteracting Oxidative Stress, Interfering with Inflammation and Regulating Gut Microbiota in Mice
Source: Foods. 2025 May 1;14(9):1600. doi: 10.3390/foods14091600 (PMC12072024; doi:10.3390/foods14091600)
Supplement: Supplementary file 1 [file foods-14-01600-s001.zip]

Archive with 1 entries (1 files):
- foods-3585536-supplementary.pdf
